# Supplementary material for: Evaluation of Athlete Monitoring Tools across 10 Weeks of Elite Youth Basketball Training: An Explorative Study
Source: Sports (Basel). 2023 Jan 25;11(2):26. doi: 10.3390/sports11020026 (PMC9967008; doi:10.3390/sports11020026)
Supplement: Supplementary file 1 [file sports-11-00026-s001.zip]

Archive with 1 entries (1 files):
- sports-2110227 - supplementary.pdf
